# Supplementary material for: A Trial of a Virtual Fence to Mitigate Roadkill on an Unsealed Rural Road in Tasmania, Australia
Source: Animals (Basel). 2024 May 31;14(11):1641. doi: 10.3390/ani14111641 (PMC11171368; doi:10.3390/ani14111641)
Supplement: Supplementary file 1 [file animals-14-01641-s001.zip]

Archive with 1 entries (1 files):
- animals-2956331-supplementary.pdf
